# Supplementary material for: Applying ecosystem services as a framework to analyze the effects of alternative bio-economy scenarios in Nordic catchments
Source: Ambio. 2020 Jun 27;49(11):1784–96. doi: 10.1007/s13280-020-01348-2 (PMC7502622; doi:10.1007/s13280-020-01348-2)
Supplement: Supplementary file 1 — Excel file with land us projections and estimates of ecosystem service delivery. Supplementary material 1 (XLSX 4639 kb) [file 13280_2020_1348_MOESM1_ESM.xlsx]

## Sheet: front page
	articulation and quantification of NBPs (Nordic Bioeconomy Pathways) - scenarios for modelling
	May 16, 2019; November 26, 2019, 29.04.2020
	introduction
	this spreadsheet aims to quantify scenario narratives towards land use and ecosystem services for two Nordic catchments, Lillebæk and Ovre Halden Vassdraget.
	BIOWATER uses NBP scenarios which are a down-scaling of the SSPs from O'Neil et al (2017)
	the figure to the right show a tentative effect of a transition from current (NPB0, or NBP2 which is business as usual contined) to NPB1, a rather green and circular scenario.
	a full scenario articulation is made in the TABS scenarios for Lillebæk and Ovre Halden.
	This is done for all the 15 queries discussed with stakeholder representatives, however, the current spreadsheet only uses land use for the estimation of ecosystem services. And converts different land use forms into ecosystem services using a simplified 'Mononen cascade' (for further explanation see the paper in Ambio to which this excel sheet is supplementary material). Our 'Mononen cascade' fu…
	Lillebæk on eastern Fyn, Denmark, and Ovre Haldenvassdraget in southeastern Norway. The former is a small first order catchment mainly used as cropland and directly draining into the Great Belt (latitude + longitude for the outflow: 55°06’N, 10°46E), and the latter is a large, mainly forest-covered catchment draining through its lower part into the Skagerrak (59°29’N, 11°39’E). These catchments a…
	ES are estimated fro three scenarios, NBP0, NBP1 and NBP3, and for 2050
	revision notes
	050919: I have adjusted the lateral sediment retention because I recognised I made a conceptual mistake in it. See the ES TABs
	110919: I have now adjusted recreation and non use value estimates to the local population size, and included hydropower for NBP1 in Ove Halden vassdraget
	15.09.19: I have now also included a 2x higher price for C in the NBP1 scenarios, included wetlands for C sequestration (no measurable effect) and included flood prevention in Ovre Halden for NBP1; here I assumed that all that we turn into grass is the potentially flooded area, so that a damage is prevented.
	26.11.19: the picture to the right was speculative, as it was produced for a presentation at the LUWQ conference in Århus, summer 2019, when this spreadsheet was only available in firs draft. It can be seen as a hypothesis for what we found. See figures TAB: indeed dairy replaced cropland, and regulating services increased leading to a higher TEV under NBP1.
	explanation spreadsheet structure
	front page - figures - 2 TABS with scenario articulation for land use and more - 6 TABs with ecosystem services ES - 1 TAB with references, screen dumps and calculus
	the figures take their numbers from the ecosystem service TABs
	The ecosystem service TABS function like the figure here to the right, a depiction of our 'Mononen cascade'.

## Sheet: results - figures
																					land use figures for the different scenarios for Lillebæk, Ovre Halden is picked directly from the scenario sheets
Lillebæk									Ovre Halden Vassdraget													Lillebæk
																						scenario-element (or 'land-management attribute', from the stakeholder questionaire)	current (NBP0)	NBP1	NBP2	NBP3	NBP4	NBP5
																						15. land cover
																						arable	83	32	80	90	80	88
																						permanent grass	5	33	0	0	0	0
																						forest	2	25	7.5	5	10	2
																						wetland or un-used nature	5	5	7.5	0	5	5
																						urban, road, infrastructure	4.99	5	5	5	5	5
																						15. Sum	99.99	100	100	100	100	100
overall standard error from Vermaat et al (2016), let us say 0.24
	a t-test is a difference / SE compared with a tabulated value for an expected t, roughly												descriptives from the reform study
	is the differecne NBP0 NBP1 significant?
	Lillebæk	nbp0	nbp1		difference absolute	ratio	relative difference	relative difference/SE						provisionary_serv		regulatory_serv		cultural_serv		sum_serv
	provisioning	295.493	347.413		51.9198	1.17571	0.175706	0.811062
	regulating	1.36498	30.9695		29.6046	22.6887	21.6887	52.8992					Mean	1015.01	Mean	197.562	Mean	606.041	Mean	1818.61
	cultural	26.2327	35.285		9.05231	1.34508	0.345077	1.09796					Standard Error	219.888	Standard Error	192.786	Standard Error	190.472	Standard Error	439.825
	total	323.091	413.667		90.5766	1.28034	0.280344	1.15918					Median	746.71	Median	86.5054	Median	330.148	Median	1534.49
													Mode	#N/A	Mode	#N/A	Mode	0	Mode	#N/A
	Halden												Standard Deviation	879.55	Standard Deviation	771.145	Standard Deviation	761.887	Standard Deviation	1759.3
	provisioning	224.873	194.085		-30.7879	0.863087	-0.136913	-0.631994					Sample Variance	773608	Sample Variance	594665	Sample Variance	580472	Sample Variance	3.09514e+06
	regulating	16.9728	35.0673		18.0945	2.06609	1.06609	2.60021					Kurtosis	-0.7255	Kurtosis	4.28837	Kurtosis	2.74535	Kurtosis	1.14312
	cultural	22.0811	28.7476		6.66642	1.30191	0.301905	0.960599					Skewness	0.748535	Skewness	-0.540891	Skewness	1.62681	Skewness	0.366044
	total	263.927	257.9		-6.02706	0.977164	-0.0228361	-0.0944239					Range	2592.19	Range	3716.93	Range	2718	Range	7580.8
													Minimum	76.8106	Minimum	-1902.7	Minimum	0	Minimum	-1788.94
													Maximum	2669	Maximum	1814.23	Maximum	2718	Maximum	5791.87
													Sum	16240.1	Sum	3161	Sum	9696.66	Sum	29097.8
													Count	16	Count	16	Count	16	Count	16
													SE/mean	0.216636		0.975825		0.314289		0.241847
													without Becva (n=15)			0.41

## Sheet: scenarios Lillebæk
	Lillebæk	current situation in 2019	quantification for 2050
	short labels		sustainability, closing the loops	middle of the road	regional rivalry, a rocky road	inequality, maintaining the divide	fossil-fueled development, taking the highway
	earlier SSP labels, note they are framing differently!		sustainability, taking the green road	middle of the road, intermediate challenges	regional rivalry, a rocky road	inequality, a road divided	fossil-fueled development, taking the highway
	scenario-element (or 'land-management attribute', from the stakeholder questionaire), plus the two extremes	current (NBP0)	NBP1	NBP2	NBP3	NBP4	NBP5	remarks
	15. land cover
	15a. percentage arable	83	32	80	90	80	88	Lillebæk has quite some fruit tree stands (see Google Earth screen dump), that should probably be seen rather as permanent grassland?
	15b. percentage permanent grass	5	33
	15c. percentage forest	2	25	7.5	5	10	2	NBP4: increasing demand for biofuel
	15d. percentage wetland or un-used nature,	5	5	7.5	0	5	5	currently Lillebæk has for quite some length a strip of woodland on its banks
	15e. Urban, road, infrastructure or other	5	5	5	5	5	5
	15a-e. Sum of 465 ha	100	100	100	100	100	100
	1. Agriculture: Diversity cropping systems: few to multiple and polycropping	Brian estimated 80% agriculture (it is 88, Mette VC), and 90% of this is cereals, 5% grass and 5% maize	half permanent grass (33), the rest equally winter and spring (16, 16) cereals	as NBP1, easy to implement	spring-ploughed maize up to 20%, winter cereals 60%, 10% spring cereals	as NBP3	as NBP3	cropping system mainly implemented in land use
	2. Agriculture: Conservation effort in tillage system: no environmental concern to maximum with direct sowing	ploughing is dictated by the crop, see (1)	direct sowing of winter and spring cereals (improved technology)		largely autumn ploughing, dictated by cropping system			slopes not very strong in Lillebæk catchment, so top soil loss not considerable
	3. Agriculture: Fertilizer use: mineral to legumes and closing nutrient cycles	170 kg/ha N, 30-40kg/ha P, both mineral and (limited) manure	artificial fertilizer is minimized with at least 20%	as current	artifical fertilizer up with 20%, if world market price is not too excessively increasing	as NBP3 but maybe too expensive?	as NBP3	manure from nearby animal husbandry is currently minimal, one pig farm can distribute his manure over his lands in and outside the catchment
	4. Agriculture: Animal husbandry: large specialised farms to small , diverse and free range	pig farm	pig numbers halved	as current	pig numbers doubled	as NBP3	as NBP3	no reason to see a reduction in meat consumption locally and abroad for NBP3-5
	5. Agriculture: biogas from manure: none to all manure used for biogas with residue as fertilizer	not implemented currently	fully implemented leading to a processed manure source	not implemented	not implemented	not implemented	not implemented
	6 . Agriculture: mitigation by constructed wetlands and integrated buffer zones: from cultivation to the edge to integrated/intelligent buffer wetlands	some wetland and forest along the stream	more, and improved, 'intelligent' wetlands, far more forest, also on potential wetland area, see land use	a bit more wetlands and forest	current wetlands removed	current wetlands maintained	current wetlands maintained	implemented through land use (15)
	7. Agriculture: use of catch (or cover) crops, and other in-field mitigation measures reducing nutrient loss and erosion	currently catch crops are estimate dto be present on 15% of the land, and these are on the land used for spring cereals	only on the remaining 16% land used for spring cereals
	8. Agriculture: catchment management strategies: ranging from farming wherever to some extent possible to a policy that attempts to protect all sensitive areas, water bodies and biodiversity
	9. river channel management: from a drainage stream that is straightened, controlled or culverted to freely and naturally meandering through the landscape							18% of the Lillebæk catchment is currently tile drained, this is mainly arable land and some fruit trees
	10. forest dominant tree species: from novel monoculture of introduced (Sitka spruce contorta pine) to mixed local natural species
	11. forest stand management: from high density plantation without thinning for maximum biomass to even aged with thinning to uneven aged continuous cover multiple purpose forest
	12. forest: biomass removal at tree harvest, from full biomass removal to stem only harvesting to selective harvesting
	13. forest: catchment management strategy: from full extraction to some cover of vulnerable sites to full protection of sensitivie soils and biodiversity hotspots.
	14. forest: fertiliser use, from increased forest fertilization via only nitrogen application to no nutrient inputs

## Sheet: scenarios Ovre Halden
	Ovre Halden	current situation in 2019	quantification for 2050
	short labels		sustainability, closing the loops	middle of the road	regional rivalry, a rocky road	inequality, maintaining the divide	fossil-fueled development, taking the highway
	scenario-element (or 'land-management attribute', from the stakeholder questionaire):	current (NBP0)	NBP1	NBP2	NBP3	NBP4	NBP5
	15. land cover
	15a. percentage arable	17	9	14	19	9	9
	15b. percentage permanent grass	0	5	0	0	10	10
	15c. percentage forest (65%? then where to put the remaining 15%? With only 3% nature there is little space)	67	55	70	75	75	70
	15d. percentage wetland or un-used nature, including lakes (nature reserves have 3%)	15	30	15	5	5	10
	15e. Urban, road, infrastructure or other	1	1	1	1	1	1
	sum	100	100	100	100	100	100
	1. Agriculture: Diversity cropping systems: few to multiple and polycropping	few, mainly cereals (oats and barley)	more catch crops, more grass in sensitive areas	cereal focus continued		since the urban elite increasingly buys non-nordic products, rural agricultural subsidies are fased out, and only the most productive farmland remains. Halden is however near the metropole, and recreation dictates a diverse landscape, hence agriculture diversifies: more cattle, horses and grass	unclear how much of the Norwegian agricultrual policy will continue, with strong support to small farmers and'kanalisering' so cereals where this more or less possible. I presume it will decline, in line with the current more anglosaxon liberal trends; likely the land use distribution is similar as for NBP4,but wetlands and nature are a bit more important
	2. Agriculture: Conservation effort in tillage system: no environmental concern to maximum with direct sowing	ploughing is dictated by the crop and soil wetness. All fields are tile -drained		as current		limited environmental concern
	3. Agriculture: Fertilizer use: mineral to legumes and closing nutrient cycles	mineral fertilizers are used, and 'aged' sewage works sludge	more legumes in crop rotation, more locally produced animal manure			byproduct of the outfasing of kanalisering is a larger availability of manure
	4. Agriculture: Animal husbandry: large specialised farms to small , diverse and free range	very little animal husbandry in the catchment, some sheep in the forest as utmark beiting	an increase in animal husbandry (cattle on the wetter and more sloping terrain), more sheep and young cows in the utmark-forests			large specialised farms or recreaiton-oriented
	5. Agriculture: biogas from manure: none to all manure used for biogas with residue as fertilizer	little manure	manure is utilised locally			manure is used locally
	6 . Agriculture: mitigation by constructed wetlands and integrated buffer zones: cultivation to the edge to integrated/intelligent buffer wetlands	there is a bit of grass-covered riparian buffer strips	riparian buffer strips are optimised			riparian strips may look nice in the areas where recreation has focus. So both is possible
	7. Agriculture: use of catch (or cover) crops, and other in-field mitigation measures reducing nutrient loss and erosion	when winter cereals are not grown there often is a catch crop.	erosion is minimised with catch crops, grass in sensitive areas and buffer strips			low-direct cost in field measures
	8. Agriculture: catchment management strategies: from farm where possible to protect all sensitive areas, water bodies and biodiversity	there is a bit of grass-covered riparian buffer strips	erosion prevention, water quality management and biodiversity protection go hand in hand			farm where profitable
	9. river channel management: from a drainage stream that is straightened, controlled or culverted to freely and naturally meandering through the landscape	it is largely drainage that is prioriized	tile drains are reconsidered and water balances adjusted to optimise multiple objectives			water quality management has a strong focus on fish for recreation. Trout is favored, also because an increased market orientation of the tourist industry commodifies this market
	10. forest dominant tree species: from novel monoculture of introduced (Sitka spruce contorta pine) to mixed local natural species	dominant tree is pine and spruce (barskog)	given continued climate cange, the proportion of deciduous trees increases, but spruce and pine remain the prdominant forest industry species			forests are either managed for maximum productivity and revenue, or for the recreaitonal value to the few land owners and their class
	11. forest stand management: from high density plantation without thinning for maximum biomass to even aged with thinning to uneven aged continuous cover multiple purpose forest	low intensity management is wide spread but some do thin	Stand management will become locally diversified, in line with variable objectives. Maximum cellulose production, construction wood, or near-natural, older forest growth for hunting and recreation.			as in NBP1
	12. forest: biomass removal at tree harvest, from full biomass removal to stem only harvesting to selective harvesting	stem only harvesting, mainly, and some also remove branches etcetera for the paper and wood chips industry	in line with 11 there can be stem-only harvesting ut also full removal			as in NBP1
	13. forest: catchment management strategy: from full extraction to some cover of vulnerable sites to full protection of sensitivie soils and biodiversity hotspots.	there is limited but some attention for caution around vulnerable sites and drainage streams,	Vulnerable and biodiversity hotspots will be protected			focus is rather on maximizing hunting revenue than on biodiversity. Since a nuber of charismatic game species favour a heterogeneous landscape this is not necessarily unfavourable for biodiversity
	14. forest: fertiliser use, from increased forest fertilization via only nitrogen application to no nutrient inputs	No fertilization	locally in cellulose-maximising plots there will be fertilization, likely with organic manure.			ferilizers can be used in the stands optimised for maximum yield

## Sheet: ES lillebæk NBP0
playground for a simplified ecosystem services table
flow of logic: a mean or median catchment plus river and other water is presented in (1) the land use box, including possibly some river metrics. From here the different services are derived depending on form of land use and expressed as value flows in euro per ha per yr
	filled in for: Lillebæk, current, NBP0
	(1) land use box					(2) services box, currently using overall German and French values
	common name	corine codes (now only oscar codes)	fraction of catchment covered	area (ha)		biophysical function (benefit, kg/ha/yr)	value flow (euro/ha of the relevant type of land use/yr), similar to net farmgate revenue		explanation		current value for this catchment normalised to 1 ha		remarks for scenario implementation
	land use					provisioning services
	arable	OLC_AGR	0.83	390.1		crops	320		simple function of area, modified with a factor due to pest regulation		265.6		possible focus on biofuels will not affect net revenue
	grass	OLC_GRA	0.05	23.5		milk, meat, fleece	500		simple function of area		25
	woodland	OLC_WDEC, WMIX, WCON and WSHR	0.01	4.7		timber	200		simple function of area		2
	woody riparian (tree) cover. Here estimated from aerial photograph and shared with woodland to sum upp to total woodland (see screendumps in references_dropbox).	OLCWRIP	0.01	4.7		game, berries and mushrooms	24		simple function of area		0.48
	water, wetland	OLC_RSUR, OLC_LAK	0.05	23.5		hydropower, per km,	0		function of slope and stream length, normalised per 1 median ha catchment		0		no hydropower generated
	urban housing and greens	OLC_URB, OLC_UGS	0.0499	23.453		angling days per km of Lillebæk	87.5		kept separate from recreation, based on river length, potentially affected by wood cover through water temperature, if wood cover > 50%, then OK, if less than 20% then fish mortality, in between an estimated 50% survival, to be obtained from cell C26 . Could be taken as cultural service. Estimate of angling dates and value in TAB 'references and sources'		2.41301		temperature increase mitigation only through the regulating service woody cover; there is reported brown trout in Lillebæk, and juveniles have been set out.
	rest	mainly OLC_NAT		0		drinking water (m3 extracted scaled to whole river length)	0		No drinking water abstraction assumed, though farmers may abstract groundwater to sprinkle-irrigate their fields		0		possibly water shortage? No drinking water infiltration assumed here, although the catchment has two aquifers, and reportedly also some wells (Hansen et al).
	sum land cover		0.9999	469.953					subtotal provisioning services		295.493
	additional metrics (in grey still from oscar)
						regulating services
	length, approximate open stream length, there is a considerable, about equal, length of tile drains (m)	1440				carbon sequestration	25		via 5 euro per ton C, times 5 ton C per ha woodland per yr, function of all area of woodland, including woody riparian		0.5		price for C wil go up in 'green' scenario
						lateral sediment retention (as P loss prevention) for the whole catchment	389.483		woody riparian retains sediment and attached P load from arable and grass. Internally, these two land cover types also retain. I assume that the fraction of the stream length covered with woodland drives the major part of this retention.		0.828771
	area (m2) Hanssen e al: 4.7 km2	4700000				flood prevention	0		no flood prevention of some significance in Lillebæk		0		damage function with value at risk for different land uses at a 1/100 flood, since the catchment is largely agricultural, the damage function is very low. Also this small stream if it floods will manly flood its riparian belt and rapdly discharge into the sea.
	slope (%)	0.0166667				pest regulation	0.8		100% if sufficient woodland cover, if woodland cover below 20% then a reduction function is built in for crops. VALUE EXPRESSED IN OTHER SERVICE: CROPS		0		affects crops
	water flow (m3/s); Martinstein MQ=15.7, Bingen MQ=25.2, HQ=751 (Ittel)					waterborne P retention in stream and in riparian woodland durng flood	17.0155		two elements! In the floodplain due to annual flooding (0.14 kg/ha/flood = yr) and continuously in the stream (10 kg/km/yr), multiplied with a low end market price for P in fertilizer (1.13 euro/kg P); I used mean length an area		0.0362069		in a green scenario the full retention capacity may not be met becasue of declining loads.
	estimation of mean length covered by woody buffer	783.333				water temperature regulation through riparian shading	1		see fishing, 50% length of the river shaded is ok, else a simple linear mortality factor is presumed with woody cover, and a residual survival of10%; VALUE EXPRESSED IN OTHER SERVICE: ANGLING		0		affects angling
	fraction of segment length	0.543981							subtotal regulating services		1.36498
						cultural services
						active recreation (already value per ha)	8.29654		residents () and tourists (); tourist appreciation depends on the heterogeneity of the landscape, notably forest cover. This appreciation depends on the whole landscape. If forest cover in the floodplain declines below 20%, then tourist value declines to 60%; if the whole catchment is filled with forest (~at 70%, we keep some urban and water), then tourist value reduces to 80%; see TAB references…		8.29654		ignored the importance of the coastline for active recreation
						biodiversity non-use value (already value per ha)	17.9362		based on medians from wtp surveys in Germany and France; adjusted for the local population in each catchment		17.9362		in a non-green scenario citizens may be less willing to pay for non use
									subtotal cultural services		26.2327
						grand total TEV (total economic value) of all quantified ecosystem services (euro/ha/yr)					323.091
	0-1 functions, graphically
	pest regulation
	woodland	function
	0	0.8
	0.19	0.8
	0.2	1
	1	1
	angling
	0	0.1
	0.19	0.1
	0.2	0.5
	0.5	0.5
	0.51	1				pest regulation			angling		tourists
	1	1
	recreation tourists
	0	0.6
	0.19	0.6
	0.2	1
	0.69	1
	0.7	0.8
	1	0.8

## Sheet: ES lillebæk NBP1
playground for a simplified ecosystem services table
flow of logic: a mean or median catchment plus river and other water is presented in (1) the land use box, including possibly some river metrics. From here the different services are derived depending on form of land use and expressed as value flows in euro per ha per yr
	filled in for: Lillebæk, green, NBP1
	(1) land use box					(2) services box, currently using overall German and French values
	common name	corine codes (now only oscar codes)	fraction of catchment covered	area (ha)		biophysical function (benefit, kg/ha/yr)	value flow (euro/ha of the relevant type of land use/yr), similar to net farmgate revenue		explanation		current value for this catchment normalised to 1 ha		remarks for scenario implementation
	land use					provisioning services
	arable	OLC_AGR	0.32	150.4		crops	400		simple function of area, modified with a factor due to pest regulation		128		possible focus on biofuels will not affect net revenue
	grass	OLC_GRA	0.33	155.1		milk, meat, fleece	500		simple function of area		165
	woodland	OLC_WDEC, WMIX, WCON and WSHR	0.23	108.1		timber	200		simple function of area		46
	woody riparian (tree) cover. See NBP0, allocated first liberally along the river and then added remaining to woodland.	OLCWRIP	0.02	9.4		game, berries and mushrooms	24		simple function of area		6
	water, wetland	OLC_RSUR, OLC_LAK	0.05	23.5		hydropower, per km,	0		function of slope and stream length		0		no hydropower generated
	urban housing and greens	OLC_URB, OLC_UGS	0.05	23.5		angling days per km of Lillebæk	87.5		kept separate from recreation, based on river length, potentially affected by wood cover through water temperature, if wood cover > 50%, then OK, if less than 20% then fish mortality, in between an estimated 50% survival, to be obtained from cell C26 . Could be taken as cultural service. Estimate of angling dates and value in TAB references and sources		2.41277		temperature increase mitigation only through the regulating service woody cover; there is reported brown trout in Lillebæk, and juveniles have been set out.
	rest	mainly OLC_NAT		0		drinking water (m3 extracted scaled to whole river length)	0		No drinking water absraction assumed		0		possibly water shortage? No drinking water infiltration assumed here, although the catchment has two aquifers, and reportedly also some wells (Hansen et al).
	sum land cover		1	470					subtotal provisioning services		347.413
	additional metrics (in grey still from oscar)
		mean				regulating services
	length, approximate open stream length, there is a considerable, about equal, length of tile drains (m)	1440				carbon sequestration	50		via 5 euro per ton C, and about 5 ton C per ha per yr, function of all area of woodland, including woody riparian		12.5		price for C wil og up in 'green' scenario, I presumed this would indeed happen from 5 to 10 euro per ton
						lateral sediment retention (as P loss prevention)	333.914		see NBP0 for a recalculus; because here the full stream length has woodland, the ratio in cell C28 should be 1. it is somewhat higher because of th different way thetwo lengths are estimated, so I here assume 100% and therefore use '1'		0.710456
	area (m2) Hanssen e al: 4.7 km2	4700000				flood prevention	0		no flood prevention of some significance in Lillebæk		0		damage function with value at risk for different land uses at a 1/100 flood, since the catchment is largely agricultural, the damage function is very low. Also this small stream if it floods will manly flood its riparian belt and rapdly discharge into the sea.
	slope (%)	0.0166667				pest regulation	1		100% if sufficient woodland cover, if woodland cover below 20% then a reduction function is built in for crops. VALUE EXPRESSED IN OTHER SERVICE: CROPS		0		affects crops
	water flow (m3/s); Martinstein MQ=15.7, Bingen MQ=25.2, HQ=751 (Ittel)					P retention in stream and riparian woodland	17.7591		two elements! In the floodplain due to annual flooding (0.14 kg/ha/flood = yr) and continuously in the stream (10 kg/km/yr), multiplied with a low end market price for P in fertilizer (1.13 euro/kg P); I used mean length an area		17.7591		in a green scenario the full retention capacity may not be met becasue of declining loads.
	estimation of mean length covered by woody buffer	1566.67				water temperature regulation through riparian shading	1		see fishing, 50% length of the river shaded is ok, else a simple linear mortality factor is presumed with woody cover, and a residual survival of10%; VALUE EXPRESSED IN OTHER SERVICE: ANGLING		0		affects angling
	fraction of segment length with woody buffer	1.08796							subtotal regulating services		30.9695
						cultural services
						active recreation (already value per ha)	8.38076		residents (65) and tourists (73); tourist appreciation depends on the heterogeneity of the landscape, notably forest cover. This appreciation depends on the whole landscape. If forest cover in the floodplain declines below 20%, then tourist value declines to 60%; if the whole catchment is filled with forest (~at 70%, we keep some urban and water), then tourist value reduces to 80%		8.38076		ignored the importance of the coastline for active recreation
						biodiversity non-use value (already value per ha)	26.9043		based on a wtp survey across Germany and adjusted for the local population in the riparian communes		26.9043		in a non-green scenario citizens may be less willing to pay for non use
									subtotal cultural services		35.285
						grand total TEV (total economic value) of all quantified ecosystem services (euro/ha/yr)					413.667
	0-1 functions, graphically
	pest regulation
	woodland	function
	0	0.8
	0.19	0.8
	0.2	1
	1	1
	angling
	0	0.1
	0.19	0.1
	0.2	0.5
	0.5	0.5
	0.51	1				pest regulation			angling		tourists
	1	1
	recreation tourists
	0	0.6
	0.19	0.6
	0.2	1
	0.69	1
	0.7	0.8
	1	0.8

## Sheet: ES lillebæk NBP3
playground for a simplified ecosystem services table
flow of logic: a mean or median catchment plus river and other water is presented in (1) the land use box, including possibly some river metrics. From here the different services are derived depending on form of land use and expressed as value flows in euro per ha per yr
	filled in for: Lillebæk, current, NBP3
	(1) land use box					(2) services box, currently using overall German and French values
	common name	corine codes (now only oscar codes)	fraction of catchment covered	area (ha)		biophysical function (benefit, kg/ha/yr)	value flow (euro/ha of the relevant type of land use/yr), similar to net farmgate revenue		explanation		current value for this catchment normalised to 1 ha		remarks for scenario implementation
	land use					provisioning services
	arable	OLC_AGR	0.9	423		crops	320		simple function of area, modified with a factor due to pest regulation		288		possible focus on biofuels will not affect net revenue
	grass	OLC_GRA	0	0		milk, meat, fleece	500		simple function of area		0
	woodland	OLC_WDEC, WMIX, WCON and WSHR	0.045	21.15		timber	200		simple function of area		9
	woody riparian (tree) cover. Here estimated from aerial photograph and shared with woodland to sum upp to total woodland (see screendumps in references_dropbox).	OLCWRIP	0.005	2.35		game, berries and mushrooms	24		simple function of area		1.2
	water, wetland	OLC_RSUR, OLC_LAK	0	0		hydropower, per km,	0		function of slope and stream length, normalised per 1 median ha catchment		0		no hydropower generated
	urban housing and greens	OLC_URB, OLC_UGS	0.05	23.5		angling days per km of Lillebæk	15.0492		kept separate from recreation, based on river length, potentially affected by wood cover through water temperature, if wood cover > 50%, then OK, if less than 20% then fish mortality, in between an estimated 50% survival, to be obtained from cell C26 . Could be taken as cultural service. Estimate of angling dates and value in TAB 'references and sources'		0.414973		temperature increase mitigation only through the regulating service woody cover; there is reported brown trout in Lillebæk, and juveniles have been set out.
	rest	mainly OLC_NAT		0		drinking water (m3 extracted scaled to whole river length)	0		No drinking water abstraction assumed, though farmers may abstract groundwater to sprinkle-irrigate their fields		0		possibly water shortage? No drinking water infiltration assumed here, although the catchment has two aquifers, and reportedly also some wells (Hansen et al).
	sum land cover		1	470					subtotal provisioning services		298.615
	additional metrics (in grey still from oscar)
						regulating services
	length, approximate open stream length, there is a considerable, about equal, length of tile drains (m)	1440				carbon sequestration	25		via 5 euro per ton C, times 5 ton C per ha woodland per yr, function of all area of woodland, including woody riparian		1.25		price for C wil go up in 'green' scenario
						lateral sediment retention (as P loss prevention) for the whole catchment	208.419		woody riparian retains sediment and attached P load from arable and grass. Internally, these two land cover types also retain. I assume that the fraction of the stream length covered with woodland drives the major part of this retention.		0.443445
	area (m2) Hanssen e al: 4.7 km2	4700000				flood prevention	0		no flood prevention of some significance in Lillebæk		0		damage function with value at risk for different land uses at a 1/100 flood, since the catchment is largely agricultural, the damage function is very low. Also: this small stream if it floods will mainly flood its riparian belt and rapidly discharge into the sea.
	slope (%)	0.0166667				pest regulation	0.8		100% if sufficient woodland cover, if woodland cover below 20% then a reduction function is built in for crops. VALUE EXPRESSED IN OTHER SERVICE: CROPS		0		affects crops
	water flow (m3/s); Martinstein MQ=15.7, Bingen MQ=25.2, HQ=751 (Ittel)					waterborne P retention in stream and in riparian woodland durng flood	16.6438		two elements! In the floodplain due to annual flooding (0.14 kg/ha/flood = yr) and continuously in the stream (10 kg/km/yr), multiplied with a low end market price for P in fertilizer (1.13 euro/kg P); I used mean length an area		0.0354123		in a green scenario the full retention capacity may not be met because of declining loads.
	estimation of mean length covered by woody buffer	391.667				water temperature regulation through riparian shading	0.171991		see fishing, 50% length of the river shaded is ok, else a simple linear mortality factor is presumed with woody cover, and a residual survival of10%; VALUE EXPRESSED IN OTHER SERVICE: ANGLING		0		affects angling
	fraction of segment length	0.271991							subtotal regulating services		1.72886
						cultural services
						active recreation (already value per ha)	8.29654		residents () and tourists (); tourist appreciation depends on the heterogeneity of the landscape, notably forest cover. This appreciation depends on the whole landscape. If forest cover in the floodplain declines below 20%, then tourist value declines to 60%; if the whole catchment is filled with forest (~at 70%, we keep some urban and water), then tourist value reduces to 80%; see TAB references…		8.29654		ignored the importance of the coastline for active recreation
						biodiversity non-use value (already value per ha)	12.0172		based on medians from wtp surveys in Germany and France; adjusted for the local population in each catchment		12.0172		in a non-green scenario citizens may be less willing to pay for non use, this is implemented with a factor 0.67xfraction households willing to pay
									subtotal cultural services		20.3138
						grand total TEV (total economic value) of all quantified ecosystem services (euro/ha/yr)					320.658
	0-1 functions, graphically
	pest regulation
	woodland	function
	0	0.8
	0.19	0.8
	0.2	1
	1	1
	angling
	0	0.1
	0.19	0.1
	0.2	0.5
	0.5	0.5
	0.51	1				pest regulation			angling		tourists
	1	1
	recreation tourists
	0	0.6
	0.19	0.6
	0.2	1
	0.69	1
	0.7	0.8
	1	0.8

## Sheet: ES ovre halden NBP0
playground for a simplified ecosystem services table
flow of logic: a mean or median catchment plus river and other water is presented in (1) the land use box, including possibly some river metrics. From here the different services are derived depending on form of land use and expressed as value flows in euro per ha per yr
	filled in for: Ovre Halden, current, NBP0
	(1) land use box					(2) services box, currently using overall German and French values
	common name	corine codes (now only oscar codes)	fraction of catchment covered	area (ha)		biophysical function (benefit, kg/ha/yr)	value flow (euro/ha of the relevant type of land use/yr), similar to net farmgate revenue		explanation		current value for this catchment normalised to 1 ha		remarks for scenario implementation
	land use					provisioning services
	arable	OLC_AGR	0.17	17104.7		crops	400		simple function of area, modified with a factor due to pest regulation		68		possible focus on biofuels will not affect net revenue
	grass	OLC_GRA	0	0		milk, meat, fleece	500		simple function of area		0
	woodland	OLC_WDEC, WMIX, WCON and WSHR	0.66881	67173		timber	200		simple function of area		133.524
	woody riparian (tree) cover. Here estimated from agricltural self reported stats. We know it is an underestimate, so we multiply with 2	OLCWRIP	0.00119048	119.781		game, berries and mushrooms	24		simple function of area		16.0514
	water, wetland	OLC_RSUR, OLC_LAK	0.15	15092.4		hydropower, potentially assumed half the 9 GWh generated at Ørje, the lowest station and averaged over the whole catchment. But there is virtually no hydropower generated currently; it only happens at Ørje	0		function of slope and stream length		0		potential hydropower generated at the downstream end at Ørje Foss, this is normalised over the whole catchment area in ha: 0.5 x 89 Kwh/ha, 0.05 euro per kWh. Since this currently is not generated this is set to zero here and is consiedered a potential
	urban housing and greens	OLC_URB, OLC_UGS	0.01	1006.16		angling days per km of 3d order stream	69.5727		kept separate from recreation, based on river length, potentially affected by wood cover through water temperature, if wood cover > 50%, then OK, if less than 20% then fish mortality, in between an estimated 50% survival, to be obtained from cell C26 . Could be taken as cultural service. Estimate of angling dates and value in TAB playground		2.39422		temperature increase mitigation only through the regulating service woody cover; there is reported brown trout in Lillebæk, and juveniles have been set out.
	rest	mainly OLC_NAT	0	0		drinking water (500 m3/d extracted from Rødenessjøen for Ørje; 2200 for Bjørkelangen; euro per catchment per yr)	492750				4.90318		Rødenesssjøen is drinking water source for Marker kommune (Haande et al 2014)
	sum land cover		1	100496					subtotal provisioning services		224.873
	additional metrics (in grey still from oscar)
		mean				regulating services
	length, approximate open stream length, there is a considerable, unknown length of tile drains in the arable land(m)	1.54349e+06				carbon sequestration	25		via 5 euro per ton C, and about 5 ton C per ha per yr, function of all area of woodland, including woody riparian		16.7202		price for C wil og up in 'green' scenario
	length of 3rd order streams and up (m)	384266				lateral sediment retention (as P loss prevention)	7942.04		woody riparian retains from the rest RSEDBEN. Retentionis maximal if woody riparian > 50%, else it is 0.65 kg/ha * area grass, agr, urb and ugs; as in P retention valued with a market price for P in fertilizer		0.0790284
	area (m2)	1.00616e+09		100616		flood prevention	0		no flood prevention of some significance		0		damage function with value at risk for different land uses at a 1/100 flood. Serious flood do occur. See TAB references
	Average slope of all streams (%)	7.3				pest regulation	1		100% if sufficient woodland cover, if woodland cover below 20% then a reduction function is built in for crops. VALUE EXPRESSED IN OTHER SERVICE: CROPS		0		affects crops
	water flow (m3/s) generated at downstream end at Ørje, mean; 1/100 is estimated at 150 m3/s and the flood is estimated to last 5-7d. Observed was 93 m3/s in Oct+Nov 2000	10.3				P retention in stream and riparian woodland	17460.4		two elements! In the floodplain due to annual flooding (0.14 kg/ha/flood = yr) and continuously in the stream (10 kg/km/yr), multiplied with a low end market price for P in fertilizer (1.13 euro/kg P); I used mean length an area		0.173535		in a green scenario the full retention capacity may not be met becasue of declining loads.
	estimation of mean length covered by woody buffer	98493				water temperature regulation through riparian shading	0.8		see fishing, for Norway 30% length of the river shaded is ok, else a simple mortality factor is presumed with 0.8 survival VALUE EXPRESSED IN OTHER SERVICE: ANGLING		0		affects angling
	fraction of segment length with woody buffer, versus 3d order streams	0.256315							subtotal regulating services		16.9728
						cultural services
						active recreation (already value per ha)	8.74831		residents and tourists; tourist appreciation depends on the heterogeneity of the landscape, notably forest cover. This appreciation depends on the whole landscape. If forest cover declines below 20%, then tourist value declines to 60%; if the whole catchment is filled with forest (~at 70%, we keep some urban and water), then tourist value reduces to 80%		8.74831		ignored the importance of the coastline for active recreation
						biodiversity non-use value (already value per ha)	13.3328		based on a wtp survey across Germany and France and adjusted for the local population in the riparian communes		13.3328		in a non-green scenario citizens may be less willing to pay for non use
									subtotal cultural services		22.0811
						grand total TEV (total economic value) of all quantified ecosystem services (euro/ha/yr)					263.927
	0-1 functions, graphically
	pest regulation
	woodland	function
	0	0.8
	0.19	0.8
	0.2	1
	1	1
	angling
	0	0.1
	0.19	0.1
	0.2	0.5
	0.5	0.5
	0.51	1				pest regulation			angling		tourists
	1	1
	recreation tourists
	0	0.6
	0.19	0.6
	0.2	1
	0.69	1
	0.7	0.8
	1	0.8

## Sheet: ES  ovre halden NBP1
playground for a simplified ecosystem services table
flow of logic: a mean or median catchment plus river and other water is presented in (1) the land use box, including possibly some river metrics. From here the different services are derived depending on form of land use and expressed as value flows in euro per ha per yr
	filled in for: Ovre Halden, current, NBP1
	(1) land use box					(2) services box, currently using overall German and French values
	common name	corine codes (now only oscar codes)	fraction of catchment covered	area (ha)		biophysical function (benefit, kg/ha/yr)	value flow (euro/ha of the relevant type of land use/yr), similar to net farmgate revenue		explanation		current value for this catchment normalised to 1 ha		remarks for scenario implementation
	land use					provisioning services
	arable	OLC_AGR	0.09	9055.42		crops	400		simple function of area, modified with a factor due to pest regulation		36		possible focus on biofuels will not affect net revenue
	grass	OLC_GRA	0.05	5030.79		milk, meat, fleece	500		simple function of area		25
	woodland	OLC_WDEC, WMIX, WCON and WSHR	0.55	55218.9		timber	200		simple function of area		109.762				0.565536
	woody riparian (tree) cover. Here estimated from agricltural self reported stats. We know it is an underestimate, so we multiply with 2; and we do not reduce it together with woodland in NBP1	OLCWRIP	0.00119048	119.781		game, berries and mushrooms	24		simple function of area		13.2
	water, wetland	OLC_RSUR, OLC_LAK	0.3	30184.7		hydropower, assumed half the 9 GWh generated at Ørje, the lowest station and averaged over the whole catchment	4.5		function of slope and stream length		2.23623		potential hydropower generated at the downstream end at Ørje Foss, this is normalised over the whole catchment area in ha: 0.5 x 89 Kwh/ha, 0.05 euro per kWh.
	urban housing and greens	OLC_URB, OLC_UGS	0.01	1006.16		angling days per km of 3d order stream	86.9659		kept separate from recreation, based on river length, potentially affected by wood cover through water temperature, if wood cover > 50%, then OK, if less than 20% then fish mortality, in between an estimated 50% survival, to be obtained from cell C26 . Could be taken as cultural service. Estimate of angling dates and value in TAB playground		2.98921		temperature increase mitigation only through the regulating service woody cover; there is reported brown trout in Lillebæk, and juveniles have been set out.
	rest	mainly OLC_NAT	0	0		drinking water (m3 extracted scaled to whole river length)	492750				4.89734
	sum land cover		1.00119	100616					subtotal provisioning services		194.085
	additional metrics (in grey still from oscar)
		mean				regulating services
	length, approximate open stream length, there is a considerable, unknown length of tile drains in the arable land(m)	1.54349e+06				carbon sequestration	50		via 10 euro per ton C, and about 5 ton C per ha per yr, function of all area of woodland, including woody riparian, and including peatland, which stores 0.1 ton C/ha/yr		27.8		price for C wil og up in 'green' scenario, I presumed this would indeed happen from 5 to 10 euro per ton
	length of 3rd order streams and up (m)	384266				lateral sediment retention (as P loss prevention)	9431.18		woody riparian retains from the rest RSEDBEN. Retentionis maximal if woody riparian > 50%, else it is 0.65 kg/ha * area grass, agr, urb and ugs; as in P retention valued with a market price for P in fertilizer		0.0937345
	area (m2)	1.00616e+09		100616		flood prevention	704311		improved flood prevention by a combination of increased wetland area in the cachment and smart measures on fields and along the stream		7		damage function with value at risk for different land uses at a 1/100 flood.
	Average slope of all streams (%)	7.3				pest regulation	1		100% if sufficient woodland cover, if woodland cover below 20% then a reduction function is built in for crops. VALUE EXPRESSED IN OTHER SERVICE: CROPS		0		affects crops
	water flow (m3/s) generated at downstream end at Ørje, mean; 1/100 is 150	10.3				P retention in stream and riparian woodland	17460.4		two elements! In the floodplain due to annual flooding (0.14 kg/ha/flood = yr) and continuously in the stream (10 kg/km/yr), multiplied with a low end market price for P in fertilizer (1.13 euro/kg P); I used mean length an area		0.173535		in a green scenario the full retention capacity may not be met becasue of declining loads.
	estimation of mean length covered by woody buffer, here doubled, because this is a green scenario	196986				water temperature regulation through riparian shading	1		see fishing, for Norway 30% length of the river shaded is ok, else a simple mortality factor is presumed with 0.8 survival VALUE EXPRESSED IN OTHER SERVICE: ANGLING		0		affects angling
	fraction of segment length, versus 3d order streams	0.51263							subtotal regulating services		35.0673
						cultural services
						active recreation (already value per ha)	8.74831		residents (65) and tourists (73); tourist appreciation depends on the heterogeneity of the landscape, notably forest cover. This appreciation depends on the whole landscape. If forest cover declines below 20%, then tourist value declines to 60%; if the whole catchment is filled with forest (~at 70%, we keep some urban and water), then tourist value reduces to 80%		8.74831		ignored the importance of the coastline for active recreation
						biodiversity non-use value (already value per ha)	19.9993		based on a wtp survey across Germany and adjusted for the local population in the riparian communes		19.9993		in a non-green scenario citizens may be less willing to pay for non use, in a green scenario there are more households x1.5
									subtotal cultural services		28.7476
						grand total TEV (total economic value) of all quantified ecosystem services (euro/ha/yr)					257.9
	0-1 functions, graphically
	pest regulation
	woodland	function
	0	0.8
	0.19	0.8
	0.2	1
	1	1
	angling
	0	0.1
	0.19	0.1
	0.2	0.5
	0.5	0.5
	0.51	1				pest regulation			angling		tourists
	1	1
	recreation tourists
	0	0.6
	0.19	0.6
	0.2	1
	0.69	1
	0.7	0.8
	1	0.8

## Sheet: ES ovre halden NBP3
playground for a simplified ecosystem services table
flow of logic: a mean or median catchment plus river and other water is presented in (1) the land use box, including possibly some river metrics. From here the different services are derived depending on form of land use and expressed as value flows in euro per ha per yr
	filled in for: Ovre Halden, current, NBP3
	(1) land use box					(2) services box, currently using overall German and French values
	common name	corine codes (now only oscar codes)	fraction of catchment covered	area (ha)		biophysical function (benefit, kg/ha/yr)	value flow (euro/ha of the relevant type of land use/yr), similar to net farmgate revenue		explanation		current value for this catchment normalised to 1 ha		remarks for scenario implementation
	land use					provisioning services
	arable	OLC_AGR	0.19	19117		crops	400		simple function of area, modified with a factor due to pest regulation		76		possible focus on biofuels will not affect net revenue
	grass	OLC_GRA	0	0		milk, meat, fleece	500		simple function of area		0
	woodland	OLC_WDEC, WMIX, WCON and WSHR	0.749405	75342.1		timber	200		simple function of area		149.762
	woody riparian (tree) cover. Here estimated from agricltural self reported stats. We reduce it here with a factor 2	OLCWRIP	0.00059524	59.8906		game, berries and mushrooms	24		simple function of area		17.9857
	water, wetland	OLC_RSUR, OLC_LAK	0.05	5030.79		hydropower, potentially assumed half the 9 GWh generated at Ørje, the lowest station and averaged over the whole catchment. But there is virtually no hydropower generated currently; it only happens at Ørje	0		function of slope and stream length		0		potential hydropower generated at the downstream end at Ørje Foss, this is normalised over the whole catchment area in ha: 0.5 x 89 Kwh/ha, 0.05 euro per kWh. Since this currently is not generated this is set to zero here and is consiedered a potential
	urban housing and greens	OLC_URB, OLC_UGS	0.01	1006.16		angling days per km of 3d order stream	69.5727		kept separate from recreation, based on river length, potentially affected by wood cover through water temperature, if wood cover > 50%, then OK, if less than 20% then fish mortality, in between an estimated 50% survival, to be obtained from cell C26 . Could be taken as cultural service. Estimate of angling dates and value in TAB playground		2.39279		temperature increase mitigation only through the regulating service woody cover; there is reported brown trout in Lillebæk, and juveniles have been set out.
	rest	mainly OLC_NAT	0	0		drinking water (500 m3/d extracted from Rødenessjøen for Ørje; 2200 for Bjørkelangen; euro per catchment per yr)	492750				4.90026		Rødenesssjøen is drinking water source for Marker kommune (Haande et al 2014)
	sum land cover		1	100556					subtotal provisioning services		251.041
	additional metrics (in grey still from oscar)
		mean				regulating services
	length, approximate open stream length, there is a considerable, unknown length of tile drains in the arable land(m)	1.54349e+06				carbon sequestration	25		via 5 euro per ton C, and about 5 ton C per ha per yr, function of all area of woodland, including woody riparian		18.7351		price for C wil og up in 'green' scenario
	length of 3rd order streams and up (m)	384266				lateral sediment retention (as P loss prevention)	4438.2		woody riparian retains from the rest RSEDBEN. Retentionis maximal if woody riparian > 50%, else it is 0.65 kg/ha * area grass, agr, urb and ugs; as in P retention valued with a market price for P in fertilizer		0.0441366
	area (m2)	1.00616e+09		100616		flood prevention	0		no flood prevention of some significance		0		damage function with value at risk for different land uses at a 1/100 flood. Serious flood do occur. See TAB references
	Average slope of all streams (%)	7.3				pest regulation	1		100% if sufficient woodland cover, if woodland cover below 20% then a reduction function is built in for crops. VALUE EXPRESSED IN OTHER SERVICE: CROPS		0		affects crops
	water flow (m3/s) generated at downstream end at Ørje, mean; 1/100 is estimated at 150 m3/s and the flood is estimated to last 5-7d. Observed was 93 m3/s in Oct+Nov 2000	10.3				P retention in stream and riparian woodland	17450.9		two elements! In the floodplain due to annual flooding (0.14 kg/ha/flood = yr) and continuously in the stream (10 kg/km/yr), multiplied with a low end market price for P in fertilizer (1.13 euro/kg P); I used mean length an area		0.173441		in a green scenario the full retention capacity may not be met becasue of declining loads.
	estimation of mean length covered by woody buffer, halved	49246.5				water temperature regulation through riparian shading	0.8		see fishing, for Norway 30% length of the river shaded is ok, else a simple mortality factor is presumed with 0.8 survival VALUE EXPRESSED IN OTHER SERVICE: ANGLING		0		affects angling
	fraction of segment length with woody buffer, versus 3d order streams	0.128157							subtotal regulating services		18.9527
						cultural services
						active recreation (already value per ha)	8.21331		residents and tourists; tourist appreciation depends on the heterogeneity of the landscape, notably forest cover. This appreciation depends on the whole landscape. If forest cover declines below 20%, then tourist value declines to 60%; if the whole catchment is filled with forest (~at 70%, we keep some urban and water), then tourist value reduces to 80%		8.21331		ignored the importance of the coastline for active recreation
						biodiversity non-use value (already value per ha)	8.933		based on a wtp survey across Germany and France and adjusted for the local population in the riparian communes		8.933		in a non-green scenario citizens may be less willing to pay for non use, I used x0.67
									subtotal cultural services		17.1463
						grand total TEV (total economic value) of all quantified ecosystem services (euro/ha/yr)					287.14
	0-1 functions, graphically
	pest regulation
	woodland	function
	0	0.8
	0.19	0.8
	0.2	1
	1	1
	angling
	0	0.1
	0.19	0.1
	0.2	0.5
	0.5	0.5
	0.51	1				pest regulation			angling		tourists
	1	1
	recreation tourists
	0	0.6
	0.19	0.6
	0.2	1
	0.69	1
	0.7	0.8
	1	0.8

[truncated: 1 more sheets: data sources, refs, calcs]
